# Supplementary material for: Application of machine learning techniques to the modeling of solubility of sugar alcohols in ionic liquids
Source: Sci Rep. 2023 Jul 27;13:12161. doi: 10.1038/s41598-023-39441-7 (PMC10374917; doi:10.1038/s41598-023-39441-7)
Supplement: Supplementary file 1 — Supplementary Information. [file 41598_2023_39441_MOESM1_ESM.xlsx]

## Sheet: Title
Application of Machine Learning Techniques to the Modeling of Solubility of Sugar Alcohols in Ionic Liquids
Ali Bakhtyari 1, Ali Rasoolzadeh 2, Behzad Vaferi 3,4,*, Amith Khandakar 5
1 Department of Chemical Engineering, Shiraz University, Shiraz, Iran
2 Faculty of Engineering, Behbahan Khatam Alanbia University of Technology, Behbahan, Iran
3 Department of Chemical Engineering, Shiraz Branch, Islamic Azad University, Shiraz, Iran
4 Department of Advanced Calculations, Chemical, Petroleum, and Polymer Engineering Research Center, Shiraz Branch, Islamic Azad University, Shiraz, Iran
5 Electrical Engineering Department, Qatar University, Doha 2713, Qatar
* Corresponding authors: Email: behzad.vaferi@gmail.com (B. Vaferi)
Supporting Information

## Sheet: Databank
Solvent (Ionic Liquid)	Solute (Sugar Alcohol)	Temperature (K)	Experimental Solubility (Molar Fraction)		Calculated Solubility (Molar Fraction)
[emim][DCA]	Xylitol	288.3	0.165606		0.169011
[emim][DCA]	Xylitol	298.3	0.209109		0.225214
[emim][DCA]	Xylitol	308.2	0.257792		0.286007
[emim][DCA]	Xylitol	318.2	0.31208		0.347905
[emim][DCA]	Xylitol	328.3	0.38348		0.400816
[emim][DCA]	Xylitol	298.15	0.242939		0.224323
[emim][DCA]	Xylitol	318.15	0.420649		0.347607
[bmim][DCA]	Xylitol	288.2	0.138007		0.121105
[bmim][DCA]	Xylitol	298.4	0.17312		0.180828
[bmim][DCA]	Xylitol	308.1	0.213183		0.225647
[bmim][DCA]	Xylitol	318.2	0.264276		0.265678
[bmim][DCA]	Xylitol	328.5	0.326333		0.312752
[bmim][DCA]	Xylitol	298.5	0.161		0.181343
[bmim][DCA]	Xylitol	319.2	0.273		0.269666
[bmim][DCA]	Xylitol	331.5	0.347		0.33082
[bmim][DCA]	Xylitol	342.8	0.445		0.431881
[bmim][DCA]	Xylitol	351.3	0.544		0.554082
[bmim][DCA]	Xylitol	354.8	0.599		0.618074
[bmim][DCA]	Xylitol	359.1	0.684		0.708459
[bmim][DCA]	Xylitol	362.8	0.781		0.797078
[bmim][DCA]	Xylitol	365.3	0.889		0.862847
[emim][TFA]	Xylitol	288.5	0.294271		0.285974
[emim][TFA]	Xylitol	298.3	0.318009		0.326099
[emim][TFA]	Xylitol	308.3	0.352649		0.357353
[emim][TFA]	Xylitol	318.1	0.38479		0.388871
[emim][TFA]	Xylitol	329.1	0.450023		0.442889
[emim][EtSO4]	Xylitol	289.2	0.165172		0.167234
[emim][EtSO4]	Xylitol	298.1	0.209804		0.209539
[emim][EtSO4]	Xylitol	308.2	0.2632		0.261669
[emim][EtSO4]	Xylitol	318.4	0.337499		0.329261
[emim][EtSO4]	Xylitol	328.3	0.410984		0.422368
[C1C1Im][N(CN)2]	Xylitol	305.6	0.2157		0.21516
[C1C1Im][N(CN)2]	Xylitol	324.4	0.3347		0.334685
[C1C1Im][N(CN)2]	Xylitol	336.4	0.4341		0.439854
[C1C1Im][N(CN)2]	Xylitol	345.3	0.5414		0.54083
[C1C1Im][N(CN)2]	Xylitol	351.8	0.6318		0.632775
[C1C1Im][N(CN)2]	Xylitol	359.1	0.7534		0.761629
[C1C1Im][N(CN)2]	Xylitol	363	0.8339		0.844217
[C1C1Im][N(CN)2]	Xylitol	365.2	0.9139		0.895599
[C2OHC1Im][N(CN)2]	Xylitol	290.5	0.0946		0.0944409
[C2OHC1Im][N(CN)2]	Xylitol	304.4	0.1636		0.141175
[C2OHC1Im][N(CN)2]	Xylitol	316.4	0.2314		0.196017
[C2OHC1Im][N(CN)2]	Xylitol	328.1	0.3052		0.292025
[C2OHC1Im][N(CN)2]	Xylitol	339.4	0.4209		0.426056
[C2OHC1Im][N(CN)2]	Xylitol	345.9	0.5033		0.518407
[C2OHC1Im][N(CN)2]	Xylitol	351.8	0.6074		0.613627
[C2OHC1Im][N(CN)2]	Xylitol	355	0.6666		0.671142
[C2OHC1Im][N(CN)2]	Xylitol	360.5	0.7775		0.782194
[C2OHC1Im][N(CN)2]	Xylitol	365.2	0.8828		0.891634
[C2OHC1Im][N(CN)2]	Xylitol	366	0.9002		0.911757
[C3CNC1Im][N(CN)2]	Xylitol	327.5	0.2858		0.286608
[C3CNC1Im][N(CN)2]	Xylitol	342.5	0.4395		0.444731
[C3CNC1Im][N(CN)2]	Xylitol	345.5	0.4724		0.486241
[C3CNC1Im][N(CN)2]	Xylitol	353.2	0.6049		0.611128
[C3CNC1Im][N(CN)2]	Xylitol	359.9	0.7432		0.743688
[C3CNC1Im][N(CN)2]	Xylitol	365	0.8761		0.861287
[C3CNC1Im][N(CN)2]	Xylitol	366.5	0.9183		0.898859
[emim][MeOEtOEtSO4]	D-Xylitol	305.72	0.0399677		0.039719
[emim][MeOEtOEtSO4]	D-Xylitol	324.69	0.196418		0.141688
[emim][MeOEtOEtSO4]	D-Xylitol	338.31	0.339139		0.30473
[emim][MeOEtOEtSO4]	D-Xylitol	349.29	0.473534		0.478006
[emim][MeOEtOEtSO4]	D-Xylitol	360.04	0.583351		0.642222
[emim][MeOEtOEtSO4]	D-Xylitol	363.13	0.75369		0.682781
[bmim][HSO4]	D-Xylitol	325.35	0.0337563		0.035497
[bmim][HSO4]	D-Xylitol	339.07	0.147166		0.144065
[bmim][HSO4]	D-Xylitol	343.59	0.220398		0.204244
[bmim][HSO4]	D-Xylitol	351.37	0.361311		0.340133
[bmim][HSO4]	D-Xylitol	357.19	0.457592		0.468846
[bmim][HSO4]	D-Xylitol	363.15	0.608311		0.623109
[bmim][SCN]	D-Xylitol	294.44	0.0257826		0.0289437
[bmim][SCN]	D-Xylitol	307.69	0.127163		0.12034
[bmim][SCN]	D-Xylitol	319.83	0.248288		0.234899
[bmim][SCN]	D-Xylitol	346.3	0.472972		0.500446
[bmim][SCN]	D-Xylitol	360.08	0.660461		0.692514
[bmim][SCN]	D-Xylitol	363.16	0.815359		0.74789
[bmim][C(CN)3]	D-Xylitol	333.89	0.0299026		0.00740703
[bmim][C(CN)3]	D-Xylitol	353.54	0.146436		0.153448
[bmim][C(CN)3]	D-Xylitol	363.15	0.275342		0.349366
[bmim][C(CN)3]	D-Xylitol	363.27	0.275342		0.35249
[bmim][C(CN)3]	D-Xylitol	363.15	0.399747		0.349366
[bmim][C(CN)3]	D-Xylitol	363.2	0.502143		0.350666
[emim][DCA]	Sorbitol	288.3	0.206663		0.189315
[emim][DCA]	Sorbitol	298.3	0.239795		0.264746
[emim][DCA]	Sorbitol	308.2	0.292235		0.305828
[emim][DCA]	Sorbitol	318.2	0.309132		0.328566
[emim][DCA]	Sorbitol	328.3	0.369708		0.341711
[bmim][DCA]	Sorbitol	288.2	0.174521		0.180393
[bmim][DCA]	Sorbitol	298.4	0.193649		0.184965
[bmim][DCA]	Sorbitol	308.1	0.23058		0.210805
[bmim][DCA]	Sorbitol	318.2	0.258678		0.247476
[bmim][DCA]	Sorbitol	328.5	0.298191		0.287657
[bmim][DCA]	D-Sorbitol	304.4	0.186		0.19924
[bmim][DCA]	D-Sorbitol	315.2	0.217		0.236179
[bmim][DCA]	D-Sorbitol	327.3	0.276		0.28276
[bmim][DCA]	D-Sorbitol	337.1	0.335		0.328032
[bmim][DCA]	D-Sorbitol	345.6	0.391		0.3874
[bmim][DCA]	D-Sorbitol	351.1	0.441		0.44489
[bmim][DCA]	D-Sorbitol	355.1	0.496		0.500457
[bmim][DCA]	D-Sorbitol	358.3	0.542		0.555503
[bmim][DCA]	D-Sorbitol	361.9	0.606		0.631076
[bmim][DCA]	D-Sorbitol	366.5	0.766		0.753189
[emim][TFA]	Sorbitol	288.5	0.257873		0.251066
[emim][TFA]	Sorbitol	298.3	0.302001		0.293446
[emim][TFA]	Sorbitol	308.3	0.346963		0.336468
[emim][TFA]	Sorbitol	318.1	0.375313		0.381125
[emim][TFA]	Sorbitol	329.1	0.420741		0.443169
[emim][EtSO4]	D-(-)-Sorbitol	298.1	0.244867		0.232169
[emim][EtSO4]	D-(-)-Sorbitol	308.2	0.277315		0.280453
[emim][EtSO4]	D-(-)-Sorbitol	318.4	0.338605		0.337765
[emim][EtSO4]	D-(-)-Sorbitol	328.3	0.398086		0.405597
[C₁C₁Im][N(CN)₂]	D-Sorbitol	296.8	0.1295		0.137503
[C₁C₁Im][N(CN)₂]	D-Sorbitol	309.9	0.2137		0.186134
[C₁C₁Im][N(CN)₂]	D-Sorbitol	329.4	0.3235		0.328556
[C₁C₁Im][N(CN)₂]	D-Sorbitol	340.1	0.4344		0.443802
[C₁C₁Im][N(CN)₂]	D-Sorbitol	348.1	0.5307		0.54
[C₁C₁Im][N(CN)₂]	D-Sorbitol	353.9	0.6238		0.617588
[C₁C₁Im][N(CN)₂]	D-Sorbitol	359.8	0.7112		0.711108
[C₁C₁Im][N(CN)₂]	D-Sorbitol	365.8	0.8219		0.833483
[C₁C₁Im][N(CN)₂]	D-Sorbitol	369.5	0.9204		0.929534
[C₂OHC₁Im][N(CN)₂]	D-Sorbitol	313.6	0.1977		0.20512
[C₂OHC₁Im][N(CN)₂]	D-Sorbitol	333.5	0.3218		0.327859
[C₂OHC₁Im][N(CN)₂]	D-Sorbitol	341.4	0.4057		0.413021
[C₂OHC₁Im][N(CN)₂]	D-Sorbitol	349.2	0.4997		0.505328
[C₂OHC₁Im][N(CN)₂]	D-Sorbitol	355.5	0.5919		0.589868
[C₂OHC₁Im][N(CN)₂]	D-Sorbitol	360.8	0.702		0.676535
[C₂OHC₁Im][N(CN)₂]	D-Sorbitol	366	0.802		0.785413
[C₂OHC₁Im][N(CN)₂]	D-Sorbitol	368.6	0.8629		0.852152
[C₂OHC₁Im][N(CN)₂]	D-Sorbitol	370.1	0.8963		0.895192
[C₃CNC₁Im][N(CN)₂]	D-Sorbitol	315.4	0.176		0.174783
[C₃CNC₁Im][N(CN)₂]	D-Sorbitol	331.2	0.2928		0.277412
[C₃CNC₁Im][N(CN)₂]	D-Sorbitol	337.4	0.334		0.333212
[C₃CNC₁Im][N(CN)₂]	D-Sorbitol	347.3	0.4315		0.447185
[C₃CNC₁Im][N(CN)₂]	D-Sorbitol	355.2	0.5509		0.564495
[C₃CNC₁Im][N(CN)₂]	D-Sorbitol	361.5	0.6598		0.677376
[C₃CNC₁Im][N(CN)₂]	D-Sorbitol	366.3	0.7532		0.776233
[C₃CNC₁Im][N(CN)₂]	D-Sorbitol	368.5	0.8395		0.825624
[C₃CNC₁Im][N(CN)₂]	D-Sorbitol	370	0.9195		0.860878
[C₂ClC₁Im][N(CN)₂]	D-Sorbitol	304.2	0.1645		0.160531
[C₂ClC₁Im][N(CN)₂]	D-Sorbitol	331.7	0.3153		0.31818
[C₂ClC₁Im][N(CN)₂]	D-Sorbitol	339.6	0.397		0.394664
[C₂ClC₁Im][N(CN)₂]	D-Sorbitol	348.2	0.4998		0.502124
[C₂ClC₁Im][N(CN)₂]	D-Sorbitol	354.9	0.6066		0.606334
[C₂ClC₁Im][N(CN)₂]	D-Sorbitol	360.9	0.7195		0.716455
[C₂ClC₁Im][N(CN)₂]	D-Sorbitol	365.5	0.7917		0.812262
[C₂ClC₁Im][N(CN)₂]	D-Sorbitol	370	0.9056		0.916095
[mmim](MeO)2PO2	Sorbitol	303	0.347974		0.382809
[mmim](MeO)2PO2	Sorbitol	313	0.430162		0.441997
[mmim](MeO)2PO2	Sorbitol	323	0.524872		0.50667
[mmim](MeO)2PO2	Sorbitol	333	0.617156		0.584467
[C2MIM][Ac]	Sorbitol	303.15	0.518		0.521054
[C2MIM][Ac]	Sorbitol	313.15	0.566		0.51717
[C2MIM][Ac]	Sorbitol	323.15	0.607		0.579882
[C2MIM][Ac]	Sorbitol	333.15	0.654		0.67479
[C1C1Im][N(CN)2]	meso-Erythritol	309.9	0.1351		0.140581
[C1C1Im][N(CN)2]	meso-Erythritol	323.7	0.2147		0.209195
[C1C1Im][N(CN)2]	meso-Erythritol	339	0.3216		0.305766
[C1C1Im][N(CN)2]	meso-Erythritol	355.2	0.4445		0.448616
[C1C1Im][N(CN)2]	meso-Erythritol	363.6	0.5366		0.543819
[C1C1Im][N(CN)2]	meso-Erythritol	369.3	0.6021		0.617983
[C1C1Im][N(CN)2]	meso-Erythritol	376.5	0.7081		0.723737
[C1C1Im][N(CN)2]	meso-Erythritol	381.9	0.8222		0.812445
[C1C1Im][N(CN)2]	meso-Erythritol	387.1	0.9199		0.90583
[C2OHC1Im][N(CN)2]	meso-Erythritol	319.1	0.1367		0.134542
[C2OHC1Im][N(CN)2]	meso-Erythritol	328.3	0.1954		0.193212
[C2OHC1Im][N(CN)2]	meso-Erythritol	337	0.2576		0.253976
[C2OHC1Im][N(CN)2]	meso-Erythritol	342.8	0.3012		0.29879
[C2OHC1Im][N(CN)2]	meso-Erythritol	354.5	0.4041		0.403762
[C2OHC1Im][N(CN)2]	meso-Erythritol	362.9	0.4895		0.494177
[C2OHC1Im][N(CN)2]	meso-Erythritol	368.3	0.5479		0.560111
[C2OHC1Im][N(CN)2]	meso-Erythritol	375.4	0.6395		0.657081
[C2OHC1Im][N(CN)2]	meso-Erythritol	379.1	0.6963		0.712541
[C2OHC1Im][N(CN)2]	meso-Erythritol	379.8	0.7044		0.723428
[C2OHC1Im][N(CN)2]	meso-Erythritol	385.1	0.7933		0.810049
[C2OHC1Im][N(CN)2]	meso-Erythritol	385.9	0.8216		0.823779
[C2OHC1Im][N(CN)2]	meso-Erythritol	387.9	0.8841		0.85887
[C2OHC1Im][N(CN)2]	meso-Erythritol	389.6	0.9527		0.889568
[C3CNC1Im][N(CN)2]	meso-Erythritol	326.5	0.169		0.169008
[C3CNC1Im][N(CN)2]	meso-Erythritol	337.4	0.2478		0.24163
[C3CNC1Im][N(CN)2]	meso-Erythritol	347.9	0.3286		0.327566
[C3CNC1Im][N(CN)2]	meso-Erythritol	358.4	0.4218		0.42538
[C3CNC1Im][N(CN)2]	meso-Erythritol	361.8	0.4581		0.458878
[C3CNC1Im][N(CN)2]	meso-Erythritol	371.8	0.5644		0.569967
[C3CNC1Im][N(CN)2]	meso-Erythritol	379.9	0.6915		0.692653
[C3CNC1Im][N(CN)2]	meso-Erythritol	385.1	0.7808		0.796852
[C3CNC1Im][N(CN)2]	meso-Erythritol	388.5	0.8756		0.877316
[C3CNC1Im][N(CN)2]	meso-Erythritol	389.6	0.9355		0.905425
[C2ClC1Im][N(CN)2]	meso-Erythritol	309.5	0.1147		0.120324
[C2ClC1Im][N(CN)2]	meso-Erythritol	330.3	0.2457		0.234574
[C2ClC1Im][N(CN)2]	meso-Erythritol	342.4	0.3212		0.323498
[C2ClC1Im][N(CN)2]	meso-Erythritol	351.6	0.398		0.399571
[C2ClC1Im][N(CN)2]	meso-Erythritol	362.1	0.4888		0.487148
[C2ClC1Im][N(CN)2]	meso-Erythritol	372.5	0.6027		0.593102
[C2ClC1Im][N(CN)2]	meso-Erythritol	379.4	0.7059		0.699265
[C2ClC1Im][N(CN)2]	meso-Erythritol	382.9	0.7801		0.77004
[C2ClC1Im][N(CN)2]	meso-Erythritol	385.4	0.8354		0.828691
[C2ClC1Im][N(CN)2]	meso-Erythritol	388.6	0.9104		0.914053
[emim][MeOEtOEtSO4]	D-Mannitol	330.22	0.0369106		0.0482111
[emim][MeOEtOEtSO4]	D-Mannitol	341.03	0.0886332		0.070572
[emim][MeOEtOEtSO4]	D-Mannitol	365.82	0.165104		0.150916
[emim][MeOEtOEtSO4]	D-Mannitol	395.52	0.297394		0.320539
[bmim][HSO4]	D-Mannitol	337.41	0.0270698		0.0270893
[bmim][HSO4]	D-Mannitol	352.79	0.0626449		0.0626249
[bmim][HSO4]	D-Mannitol	361.85	0.125966		0.141878
[bmim][HSO4]	D-Mannitol	374.7	0.18745		0.249285
[bmim][HSO4]	D-Mannitol	379.29	0.276973		0.276979
[bmim][SCN]	D-Mannitol	305.09	0.0194658		0.0178623
[bmim][SCN]	D-Mannitol	330.65	0.0807258		0.0914649
[bmim][SCN]	D-Mannitol	337.88	0.108478		0.106221
[bmim][SCN]	D-Mannitol	350.33	0.135051		0.132701
[bmim][SCN]	D-Mannitol	356.66	0.162571		0.153301
[bmim][SCN]	D-Mannitol	372.53	0.214118		0.214029
[bmim][C(CN)3]	D-Mannitol	380.91	0.0250424		0.0250805
[bmim][C(CN)3]	D-Mannitol	389.38	0.0399446		0.0328205
[bmim][C(CN)3]	D-Mannitol	404.75	0.063353		0.0632615
[bmim][C(CN)3]	D-Mannitol	411.42	0.0925989		0.0925516
[emim][EtSO4]	D-(+)-Glucose	288.2	0.132124		0.139234
[emim][EtSO4]	D-(+)-Glucose	298.2	0.193931		0.189039
[emim][EtSO4]	D-(+)-Glucose	308.2	0.236443		0.234571
[emim][EtSO4]	D-(+)-Glucose	318.6	0.26774		0.268766
[emim][EtSO4]	D-(+)-Glucose	328.3	0.289471		0.282027
[emim][TFA]	Glucose	288.47	0.261		0.265381
[emim][TFA]	Glucose	298.29	0.292		0.285896
[emim][TFA]	Glucose	308.25	0.314		0.303184
[emim][TFA]	Glucose	318.05	0.3294		0.323769
[emim][TFA]	Glucose	329.07	0.349		0.366872
[emim][DCA]	Glucose	288.25	0.171		0.173312
[emim][DCA]	Glucose	298.25	0.207		0.202851
[emim][DCA]	Glucose	308.15	0.229		0.231003
[emim][DCA]	Glucose	318.15	0.2548		0.257646
[emim][DCA]	Glucose	328.25	0.281		0.283923
[bmim][DCA]	Glucose	288.15	0.133		0.140575
[bmim][DCA]	Glucose	298.35	0.165		0.174581
[bmim][DCA]	Glucose	308.05	0.192		0.201887
[bmim][DCA]	Glucose	318.15	0.2095		0.225718
[bmim][DCA]	Glucose	328.45	0.236		0.253146
[bmim][DCA]	D-(+)-Glucose	304.4	0.186		0.192321
[bmim][DCA]	D-(+)-Glucose	315.2	0.217		0.21892
[bmim][DCA]	D-(+)-Glucose	327.3	0.276		0.249486
[bmim][DCA]	D-(+)-Glucose	337.1	0.335		0.291573
[bmim][DCA]	D-(+)-Glucose	345.6	0.391		0.362357
[bmim][DCA]	D-(+)-Glucose	351.1	0.441		0.432048
[bmim][DCA]	D-(+)-Glucose	355.1	0.496		0.491066
[bmim][DCA]	D-(+)-Glucose	358.3	0.542		0.538717
[bmim][DCA]	D-(+)-Glucose	361.9	0.606		0.587771
[bmim][DCA]	D-(+)-Glucose	366.5	0.766		0.63726
[bmim][DCA]	D-(+)-Glucose	288.2	0.142		0.140741
[bmim][DCA]	D-(+)-Glucose	298.2	0.17		0.174111
[bmim][DCA]	D-(+)-Glucose	308.2	0.191		0.202264
[bmim][DCA]	D-(+)-Glucose	318.2	0.229		0.225834
[bmim][DCA]	D-(+)-Glucose	328.2	0.25		0.25233
[bmim][DCA]	D-(+)-Glucose	338.2	0.28		0.298444
[bmim][DCA]	D-(+)-Glucose	348.2	0.319		0.39308
[EMIM][SCN]	D-(+)-Glucose	303.15	0.0919519		0.155502
[EMIM][SCN]	D-(+)-Glucose	313.2	0.118997		0.182557
[EMIM][SCN]	D-(+)-Glucose	323.25	0.17798		0.207749
[EMIM][SCN]	D-(+)-Glucose	333.3	0.200985		0.238824
[EMIM][SCN]	D-(+)-Glucose	343.35	0.234022		0.280092
[EMIM][SCN]	D-(+)-Glucose	353.4	0.260007		0.332251
[EMIM][SCN]	Glucose	283.15	0.0565736		0.0618091
[EMIM][SCN]	Glucose	290.15	0.113561		0.102275
[EMIM][SCN]	Glucose	298.15	0.170967		0.138374
[EMIM][SCN]	Glucose	305.65	0.219129		0.162919
[EMIM][SCN]	Glucose	317.65	0.287053		0.193417
[EMIM][SCN]	Glucose	331.85	0.335931		0.23377
[EMIM][SCN]	Glucose	345.95	0.385112		0.292582
[C4C1Im][CF3CO2]	D-(+)-Glucose	298.5	0.161		0.152594
[C4C1Im][CF3CO2]	D-(+)-Glucose	319.2	0.273		0.286889
[C4C1Im][CF3CO2]	D-(+)-Glucose	331.5	0.347		0.358736
[C4C1Im][CF3CO2]	D-(+)-Glucose	342.8	0.445		0.426309
[C4C1Im][CF3CO2]	D-(+)-Glucose	351.3	0.544		0.543221
[C4C1Im][CF3CO2]	D-(+)-Glucose	354.8	0.599		0.612778
[C4C1Im][CF3CO2]	D-(+)-Glucose	359.1	0.684		0.704472
[C4C1Im][CF3CO2]	D-(+)-Glucose	362.8	0.781		0.784241
[C4C1Im][CF3CO2]	D-(+)-Glucose	365.3	0.889		0.837819
[C4C1Im][(OCH3)2PO4]	D-(+)-Glucose	288.2	0.035		0.0163703
[C4C1Im][(OCH3)2PO4]	D-(+)-Glucose	298.2	0.045		0.0443219
[C4C1Im][(OCH3)2PO4]	D-(+)-Glucose	308.2	0.074		0.0847554
[C4C1Im][(OCH3)2PO4]	D-(+)-Glucose	318.2	0.132		0.129324
[C4C1Im][(OCH3)2PO4]	D-(+)-Glucose	328.2	0.158		0.169672
[C4C1Im][(OCH3)2PO4]	D-(+)-Glucose	338.2	0.232		0.21953
[MIMC3N111][N(CN)2]2	D-(+)-Glucose	323.15	0.4783		0.473949
[MIMC3N111][N(CN)2]2	D-(+)-Glucose	328.15	0.5152		0.508257
[MIMC3N111][N(CN)2]2	D-(+)-Glucose	333.15	0.5475		0.541506
[MIMC3N111][N(CN)2]2	D-(+)-Glucose	338.15	0.5758		0.574043
[MIMC3N111][N(CN)2]2	D-(+)-Glucose	343.15	0.6002		0.60666
[MIMC3N111][N(CN)2]2	D-(+)-Glucose	348.15	0.6225		0.64056
[MIMC3N111][N(CN)2]2	D-(+)-Glucose	353.15	0.6425		0.677273
[emim][MeOEtOEtSO4]	D-(+)-Glucose	328.33	0.040642		0.0473954
[emim][MeOEtOEtSO4]	D-(+)-Glucose	334.45	0.0831352		0.0736945
[emim][MeOEtOEtSO4]	D-(+)-Glucose	356.83	0.233142		0.232571
[emim][MeOEtOEtSO4]	D-(+)-Glucose	393.37	0.469088		0.382122
[bmim][HSO4]	D-(+)-Glucose	350.9	0.0260694		0.03043
[bmim][HSO4]	D-(+)-Glucose	353.68	0.0633016		0.0614366
[bmim][HSO4]	D-(+)-Glucose	355.62	0.0998768		0.09225
[bmim][HSO4]	D-(+)-Glucose	359.79	0.189151		0.177285
[bmim][HSO4]	D-(+)-Glucose	362.85	0.248092		0.246436
[bmim][HSO4]	D-(+)-Glucose	366.17	0.30533		0.319334
[bmim][HSO4]	D-(+)-Glucose	374.68	0.414983		0.47067
[bmim][HSO4]	D-(+)-Glucose	381.36	0.52066		0.535785
[bmim][HSO4]	D-(+)-Glucose	384.8	0.56936		0.540512
[bmim][SCN]	D-(+)-Glucose	300.77	0.0218618		0.0326042
[bmim][SCN]	D-(+)-Glucose	314.26	0.114928		0.0836694
[bmim][SCN]	D-(+)-Glucose	337.48	0.214942		0.210016
[bmim][SCN]	D-(+)-Glucose	381.26	0.422003		0.503112
[bmim][SCN]	D-(+)-Glucose	406.17	0.522711		0.430091
[bmim][C(CN)3]	D-(+)-Glucose	362.18	0.0253156		0.0259675
[bmim][C(CN)3]	D-(+)-Glucose	379.46	0.0652542		0.0684454
[bmim][C(CN)3]	D-(+)-Glucose	393.27	0.125096		0.114873
[bmim][C(CN)3]	D-(+)-Glucose	404.6	0.183401		0.188873
[DMIM][MPh]	Glucose	285.15	0.0531521		0.0521621
[DMIM][MPh]	Glucose	298.15	0.126975		0.11414
[DMIM][MPh]	Glucose	305.65	0.189711		0.193839
[DMIM][MPh]	Glucose	311.55	0.251953		0.265997
[DMIM][MPh]	Glucose	315.45	0.313708		0.313272
[DMIM][MPh]	Glucose	321.65	0.364802		0.381885
[DMIM][MPh]	Glucose	331.85	0.455939		0.467835
[DMIM][MPh]	Glucose	346.45	0.54602		0.545634
[DMIM][MPh]	Glucose	360.25	0.615366		0.603944
[BMIM]Cl	Glucose	343.15	0.0573066		0.0602603
[BMIM]Cl	Glucose	345.95	0.116773		0.112637
[BMIM]Cl	Glucose	349.95	0.22457		0.213372
[BMIM]Cl	Glucose	352.05	0.283675		0.273196
[BMIM]Cl	Glucose	354.85	0.342999		0.35349
[BMIM]Cl	Glucose	356.55	0.392603		0.399858
[BMIM]Cl	Glucose	357.95	0.44236		0.435564
[BMIM]Cl	Glucose	360.45	0.492271		0.492
[EtOHMIM]Cl	Glucose	355.15	0.1096		0.141834
[EtOHMIM]Cl	Glucose	356.75	0.165377		0.170707
[EtOHMIM]Cl	Glucose	358.55	0.221822		0.208165
[EtOHMIM]Cl	Glucose	360.05	0.278945		0.243774
[EtOHMIM]Cl	Glucose	361.65	0.327076		0.286546
[EtOHMIM]Cl	Glucose	365.15	0.424807		0.399309
[EtOHMIM]Cl	Glucose	367.25	0.474422		0.481103
[EtOHMIM]Cl	Glucose	369.35	0.524548		0.574748
[EtOHMIM]Cl	Glucose	370.35	0.554871		0.623816
[C1C1Im][N(CN)2]	D-(+)-Glucose	321.989	0.161792		0.165893
[C1C1Im][N(CN)2]	D-(+)-Glucose	344.474	0.271846		0.261683
[C1C1Im][N(CN)2]	D-(+)-Glucose	362.218	0.365859		0.388289
[C1C1Im][N(CN)2]	D-(+)-Glucose	374.608	0.445308		0.466308
[C1C1Im][N(CN)2]	D-(+)-Glucose	391.893	0.580531		0.553344
[C2OHC1Im][N(CN)2]	D-(+)-Glucose	323.365	0.220532		0.213389
[C2OHC1Im][N(CN)2]	D-(+)-Glucose	344.168	0.297632		0.30244
[C2OHC1Im][N(CN)2]	D-(+)-Glucose	357.629	0.352512		0.370006
[C2OHC1Im][N(CN)2]	D-(+)-Glucose	369.254	0.419734		0.404058
[C2OHC1Im][N(CN)2]	D-(+)-Glucose	375.373	0.464203		0.414953
[C2OHC1Im][N(CN)2]	D-(+)-Glucose	385.774	0.536664		0.425289
[C3CNC1Im][N(CN)2]	D-(+)-Glucose	321.224	0.0978414		0.112417
[C3CNC1Im][N(CN)2]	D-(+)-Glucose	331.319	0.146173		0.136021
[C3CNC1Im][N(CN)2]	D-(+)-Glucose	341.109	0.201959		0.187988
[C3CNC1Im][N(CN)2]	D-(+)-Glucose	352.734	0.262453		0.274478
[C3CNC1Im][N(CN)2]	D-(+)-Glucose	370.631	0.353091		0.343482
[C3CNC1Im][N(CN)2]	D-(+)-Glucose	389.14	0.500767		0.509476
[C2ClC1Im][N(CN)2]	D-(+)-Glucose	332.543	0.19393		0.189051
[C2ClC1Im][N(CN)2]	D-(+)-Glucose	352.122	0.279964		0.289431
[C2ClC1Im][N(CN)2]	D-(+)-Glucose	370.478	0.387922		0.379886
[C2ClC1Im][N(CN)2]	D-(+)-Glucose	388.834	0.531229		0.540413
[C2ClC1Im][N(CN)2]	D-(+)-Glucose	395.258	0.584078		0.577032
[emim][EtSO4]	D-(-)-Fructose	288.2	0.312088		0.34095
[emim][EtSO4]	D-(-)-Fructose	298.2	0.34884		0.366497
[emim][EtSO4]	D-(-)-Fructose	308	0.401078		0.399624
[emim][EtSO4]	D-(-)-Fructose	318.4	0.439337		0.443322
[emim][EtSO4]	D-(-)-Fructose	329.3	0.502441		0.49976
[emim][TFA]	Fructose	288.05	0.355		0.356099
[emim][TFA]	Fructose	297.75	0.398		0.376494
[emim][TFA]	Fructose	308.3	0.415		0.411371
[emim][DCA]	Fructose	288.25	0.333		0.332188
[emim][DCA]	Fructose	298.25	0.36		0.385254
[emim][DCA]	Fructose	308.15	0.394		0.38009
[emim][DCA]	Fructose	318.15	0.44		0.410421
[emim][DCA]	Fructose	328.25	0.495		0.51045
[bmim][DCA]	Fructose	288.15	0.281		0.185419
[bmim][DCA]	Fructose	298.35	0.31		0.182169
[bmim][DCA]	Fructose	308.05	0.34		0.206544
[bmim][DCA]	Fructose	318.15	0.378		0.23521
[bmim][DCA]	Fructose	328.45	0.41		0.255292
[bmim][DCA]	D-(-)-Fructose	297.2	0.11		0.180533
[bmim][DCA]	D-(-)-Fructose	317.3	0.174		0.233099
[bmim][DCA]	D-(-)-Fructose	323.8	0.202		0.247306
[bmim][DCA]	D-(-)-Fructose	335.7	0.257		0.268899
[bmim][DCA]	D-(-)-Fructose	345.7	0.344		0.312718
[bmim][DCA]	D-(-)-Fructose	352.2	0.402		0.376534
[bmim][DCA]	D-(-)-Fructose	356	0.465		0.433094
[bmim][DCA]	D-(-)-Fructose	361.6	0.541		0.549117
[bmim][DCA]	D-(-)-Fructose	366.2	0.648		0.679688
[bmim][DCA]	D-(-)-Fructose	367.6	0.749		0.726824
[bmim][DCA]	D-(-)-Fructose	288.2	0.132		0.185288
[bmim][DCA]	D-(-)-Fructose	298.2	0.153		0.181933
[bmim][DCA]	D-(-)-Fructose	308.2	0.178		0.206996
[bmim][DCA]	D-(-)-Fructose	318.2	0.201		0.235332
[bmim][DCA]	D-(-)-Fructose	328.2	0.22		0.254883
[bmim][DCA]	D-(-)-Fructose	338.2	0.245		0.275801
[bmim][DCA]	D-(-)-Fructose	348.2	0.275		0.332958
[EMIM][SCN]	D-(-)-Fructose	303.15	0.365009		0.238039
[EMIM][SCN]	D-(-)-Fructose	313.2	0.414965		0.332622
[EMIM][SCN]	D-(-)-Fructose	323.25	0.48		0.43763
[EMIM][SCN]	D-(-)-Fructose	333.3	0.564012		0.529495
[EMIM][SCN]	D-(-)-Fructose	343.35	0.658501		0.552398
[EMIM][SCN]	D-(-)-Fructose	353.4	0.713611		0.502892
[EMIM][SCN]	Fructose	281.15	0.047116		0.0483515
[EMIM][SCN]	Fructose	288.55	0.094519		0.103263
[EMIM][SCN]	Fructose	293.75	0.142212		0.150222
[EMIM][SCN]	Fructose	300.15	0.190196		0.210228
[EMIM][SCN]	Fructose	311.25	0.238476		0.313623
[EMIM][SCN]	Fructose	322.45	0.287053		0.429083
[EMIM][SCN]	Fructose	332.85	0.385112		0.526499
[EMIM][SCN]	Fructose	358.15	0.434599		0.470636
[C4C1Im][CF3CO2]	D-(-)-Fructose	313.8	0.205		0.210489
[C4C1Im][CF3CO2]	D-(-)-Fructose	320.2	0.238		0.231764
[C4C1Im][CF3CO2]	D-(-)-Fructose	332.3	0.283		0.29309
[C4C1Im][CF3CO2]	D-(-)-Fructose	337.6	0.335		0.330653
[C4C1Im][CF3CO2]	D-(-)-Fructose	344	0.412		0.389871
[C4C1Im][CF3CO2]	D-(-)-Fructose	349.4	0.473		0.460323
[C4C1Im][CF3CO2]	D-(-)-Fructose	353.6	0.526		0.535313
[C4C1Im][CF3CO2]	D-(-)-Fructose	356.1	0.586		0.589954
[C4C1Im][CF3CO2]	D-(-)-Fructose	360.3	0.665		0.697577
[C4C1Im][CF3CO2]	D-(-)-Fructose	363.2	0.778		0.780326
[C4C1Im][CF3CO2]	D-(-)-Fructose	365.4	0.882		0.845118
[C4C1Im][(OCH3)2PO4]	D-(-)-Fructose	288.2	0.015		0.0147407
[C4C1Im][(OCH3)2PO4]	D-(-)-Fructose	298.2	0.028		0.0288932
[C4C1Im][(OCH3)2PO4]	D-(-)-Fructose	308.2	0.042		0.0504544
[C4C1Im][(OCH3)2PO4]	D-(-)-Fructose	318.2	0.056		0.0760135
[C4C1Im][(OCH3)2PO4]	D-(-)-Fructose	328.2	0.099		0.0997604
[C4C1Im][(OCH3)2PO4]	D-(-)-Fructose	338.2	0.125		0.120951
[MIMC3N111][N(CN)2]2	D-(-)-Fructose	323.15	0.6068		0.607983
[MIMC3N111][N(CN)2]2	D-(-)-Fructose	328.15	0.6373		0.636081
[MIMC3N111][N(CN)2]2	D-(-)-Fructose	333.15	0.6635		0.660874
[MIMC3N111][N(CN)2]2	D-(-)-Fructose	338.15	0.6855		0.68347
[MIMC3N111][N(CN)2]2	D-(-)-Fructose	343.15	0.7084		0.704819
[MIMC3N111][N(CN)2]2	D-(-)-Fructose	348.15	0.7267		0.725689
[MIMC3N111][N(CN)2]2	D-(-)-Fructose	353.15	0.7432		0.7467
[DMIM][MPh]	Fructose	284.95	0.0531521		0.0466719
[DMIM][MPh]	Fructose	296.65	0.105953		0.130414
[DMIM][MPh]	Fructose	302.65	0.158405		0.176384
[DMIM][MPh]	Fructose	307.55	0.210513		0.217328
[DMIM][MPh]	Fructose	310.15	0.26228		0.24111
[DMIM][MPh]	Fructose	313.45	0.313708		0.273781
[DMIM][MPh]	Fructose	323.85	0.415565		0.394254
[DMIM][MPh]	Fructose	336.75	0.516109		0.550456
[DMIM][MPh]	Fructose	344.15	0.615366		0.614469
[BMIM]Cl	Fructose	343.15	0.0485516		0.0593345
[BMIM]Cl	Fructose	345.25	0.0972515		0.0970865
[BMIM]Cl	Fructose	348.15	0.195099		0.166148
[BMIM]Cl	Fructose	350.45	0.244248		0.231601
[BMIM]Cl	Fructose	351.85	0.293547		0.273997
[BMIM]Cl	Fructose	354.75	0.342999		0.361855
[BMIM]Cl	Fructose	356.15	0.392603		0.401731
[BMIM]Cl	Fructose	357.95	0.44236		0.448274
[BMIM]Cl	Fructose	359.25	0.492271		0.477676
[EtOHMIM]Cl	Fructose	355.05	0.0911539		0.099307
[EtOHMIM]Cl	Fructose	356.25	0.137406		0.133289
[EtOHMIM]Cl	Fructose	357.95	0.184118		0.188979
[EtOHMIM]Cl	Fructose	358.65	0.231295		0.213971
[EtOHMIM]Cl	Fructose	360.15	0.278945		0.270241
[EtOHMIM]Cl	Fructose	365.15	0.424807		0.457112
[EtOHMIM]Cl	Fructose	366.55	0.474422		0.501241
[EtOHMIM]Cl	Fructose	367.85	0.524548		0.536482
[EtOHMIM]Cl	Fructose	369.15	0.575191		0.565346
[bmim][DCA]	Sucrose	325.9	0.188		0.13686
[bmim][DCA]	Sucrose	337.1	0.284		0.264455
[bmim][DCA]	Sucrose	346.8	0.35		0.378049
[bmim][DCA]	Sucrose	354	0.417		0.463613
[bmim][DCA]	Sucrose	359	0.476		0.5227
[bmim][DCA]	Sucrose	363	0.557		0.569391
[bmim][DCA]	Sucrose	367.3	0.649		0.618756
[bmim][DCA]	Sucrose	369	0.753		0.63799
[C4C1Im][CF3CO2]	Sucrose	316.2	0.192		0.185991
[C4C1Im][CF3CO2]	Sucrose	327.5	0.249		0.247444
[C4C1Im][CF3CO2]	Sucrose	334.5	0.291		0.294955
[C4C1Im][CF3CO2]	Sucrose	340	0.342		0.340783
[C4C1Im][CF3CO2]	Sucrose	350.8	0.46		0.471787
[C4C1Im][CF3CO2]	Sucrose	359.3	0.607		0.642755
[C4C1Im][CF3CO2]	Sucrose	362.4	0.7		0.725636
[C4C1Im][CF3CO2]	Sucrose	363.5	0.781		0.757817
[C4C1Im][CF3CO2]	Sucrose	365.2	0.868		0.810289
[emim][MeOEtOEtSO4]	(+)-Sucrose	343.6	0.0190787		0.0229948
[emim][MeOEtOEtSO4]	(+)-Sucrose	354.94	0.0501273		0.0415075
[emim][MeOEtOEtSO4]	(+)-Sucrose	380.67	0.138872		0.144485
[emim][MeOEtOEtSO4]	(+)-Sucrose	410.63	0.234947		0.233445
[bmim][HSO4]	(+)-Sucrose	358.74	0.0138922		0.0160675
[bmim][HSO4]	(+)-Sucrose	363.05	0.0350583		0.0325696
[bmim][HSO4]	(+)-Sucrose	368.27	0.0719724		0.0685478
[bmim][HSO4]	(+)-Sucrose	372.45	0.10935		0.111519
[bmim][HSO4]	(+)-Sucrose	380.13	0.194381		0.205692
[bmim][HSO4]	(+)-Sucrose	388.5	0.27098		0.264628
[bmim][SCN]	(+)-Sucrose	315.2	0.0116265		0.0118907
[bmim][SCN]	(+)-Sucrose	325.01	0.030648		0.0343054
[bmim][SCN]	(+)-Sucrose	339.78	0.0601898		0.0603303
[bmim][SCN]	(+)-Sucrose	369.2	0.125951		0.121831
[bmim][SCN]	(+)-Sucrose	399.92	0.198094		0.204397
[bmim][SCN]	(+)-Sucrose	411.67	0.239244		0.242889
[bmim][C(CN)3]	(+)-Sucrose	381.2	0.00672049		0.00588052
[bmim][C(CN)3]	(+)-Sucrose	391.38	0.0141646		0.0164267
[bmim][C(CN)3]	(+)-Sucrose	406.64	0.0361333		0.0348703
[EMIM][SCN]	Sucrose	284.25	0.0125196		0.0117681
[EMIM][SCN]	Sucrose	301.15	0.0253639		0.0322129
[EMIM][SCN]	Sucrose	318.85	0.0412236		0.0550393
[EMIM][SCN]	Sucrose	330.9	0.0520783		0.0728116
[EMIM][SCN]	Sucrose	348.15	0.0802541		0.118261
[EMIM][SCN]	Sucrose	362.25	0.110014		0.130058
[EMIM][SCN]	Sucrose	371.25	0.141497		0.137003
[EMIM][SCN]	Sucrose	383.15	0.174856		0.17186
[EMIM][SCN]	Sucrose	304.15	0.0417		0.0363578
[EMIM][SCN]	Sucrose	314.15	0.0609		0.0496924
[EMIM][SCN]	Sucrose	323.5	0.0712		0.060206
[EMIM][SCN]	Sucrose	332.9	0.1014		0.0778123
[EMIM][SCN]	Sucrose	344.5	0.1341		0.110714
[EMIM][SCN]	Sucrose	353.15	0.1635		0.124924
[DMIM][MPh]	Sucrose	286.15	0.0286972		0.0308369
[DMIM][MPh]	Sucrose	295.65	0.0587109		0.0558297
[DMIM][MPh]	Sucrose	307.8	0.0901339		0.091075
[DMIM][MPh]	Sucrose	316.05	0.123068		0.11647
[DMIM][MPh]	Sucrose	329.4	0.157624		0.155976
[DMIM][MPh]	Sucrose	343.35	0.193926		0.19182
[DMIM][MPh]	Sucrose	359.85	0.272324		0.234904
[DMIM][MPh]	Sucrose	376.45	0.359531		0.287604
[BMIM]Cl	Sucrose	343.95	0.0261549		0.0389815
[BMIM]Cl	Sucrose	347.95	0.0536566		0.0573714
[BMIM]Cl	Sucrose	351.45	0.0826118		0.07632
[BMIM]Cl	Sucrose	354.15	0.113139		0.0923823
[BMIM]Cl	Sucrose	356.82	0.125819		0.109243
[BMIM]Cl	Sucrose	359.7	0.14537		0.128301
[BMIM]Cl	Sucrose	367.05	0.17945		0.18015
[BMIM]Cl	Sucrose	373.45	0.215545		0.229132
[BMIM]Cl	Sucrose	380.3	0.253839		0.287706
[EtOHMIM]Cl	Sucrose	356.15	0.0243945		0.0607599
[EtOHMIM]Cl	Sucrose	357.65	0.0501405		0.0668547
[EtOHMIM]Cl	Sucrose	359.95	0.0773535		0.0771515
[EtOHMIM]Cl	Sucrose	363.35	0.106162		0.0946387
[EtOHMIM]Cl	Sucrose	366.2	0.136712		0.11156
[EtOHMIM]Cl	Sucrose	369.15	0.155944		0.131445
[EtOHMIM]Cl	Sucrose	372.75	0.169165		0.159274
[EtOHMIM]Cl	Sucrose	377.05	0.203705		0.198161
[EtOHMIM]Cl	Sucrose	384.15	0.240539		0.277661
[emim][EtSO4]	D-(+)-Xylose	288.1	0.217373		0.219883
[emim][EtSO4]	D-(+)-Xylose	298.1	0.288686		0.277261
[emim][EtSO4]	D-(+)-Xylose	308.3	0.319787		0.325373
[emim][EtSO4]	D-(+)-Xylose	318	0.338192		0.353812
[emim][EtSO4]	D-(+)-Xylose	328.5	0.372768		0.358368
[EMIM][SCN]	D-(+)-Xylose	303.15	0.111318		0.0994431
[EMIM][SCN]	D-(+)-Xylose	313.2	0.144933		0.170481
[EMIM][SCN]	D-(+)-Xylose	323.25	0.209997		0.209203
[EMIM][SCN]	D-(+)-Xylose	333.3	0.24595		0.239259
[EMIM][SCN]	D-(+)-Xylose	343.35	0.290051		0.276748
[EMIM][SCN]	D-(+)-Xylose	353.4	0.330987		0.325261
[bmim][DCA]	D-(+)-Xylose	288.2	0.182		0.159112
[bmim][DCA]	D-(+)-Xylose	298.2	0.208		0.212455
[bmim][DCA]	D-(+)-Xylose	308.2	0.25		0.251594
[bmim][DCA]	D-(+)-Xylose	318.2	0.28		0.283028
[bmim][DCA]	D-(+)-Xylose	328.2	0.314		0.317678
[bmim][DCA]	D-(+)-Xylose	338.2	0.355		0.370979
[bmim][DCA]	D-(+)-Xylose	348.2	0.402		0.451201
[C4C1Im][(OCH3)2PO4]	D-(+)-Xylose	288.2	0.08		0.0764291
[C4C1Im][(OCH3)2PO4]	D-(+)-Xylose	298.2	0.126		0.1397
[C4C1Im][(OCH3)2PO4]	D-(+)-Xylose	308.2	0.211		0.217487
[C4C1Im][(OCH3)2PO4]	D-(+)-Xylose	318.2	0.302		0.307111
[C4C1Im][(OCH3)2PO4]	D-(+)-Xylose	328.2	0.453		0.406899
[C4C1Im][(OCH3)2PO4]	D-(+)-Xylose	338.2	0.503		0.531174
[emim][MeOEtOEtSO4]	D-(+)-Xylose	325	0.0424624		0.0463585
[emim][MeOEtOEtSO4]	D-(+)-Xylose	333.96	0.0999914		0.086898
[emim][MeOEtOEtSO4]	D-(+)-Xylose	356.48	0.267305		0.280509
[emim][MeOEtOEtSO4]	D-(+)-Xylose	387.26	0.468591		0.467443
[bmim][HSO4]	D-(+)-Xylose	349.58	0.0311208		0.0328535
[bmim][HSO4]	D-(+)-Xylose	356.44	0.171177		0.157356
[bmim][HSO4]	D-(+)-Xylose	362.23	0.28237		0.287843
[bmim][HSO4]	D-(+)-Xylose	369.3	0.403962		0.424461
[bmim][HSO4]	D-(+)-Xylose	371.78	0.458724		0.465175
[bmim][HSO4]	D-(+)-Xylose	377.25	0.562887		0.541674
[bmim][HSO4]	D-(+)-Xylose	380.18	0.611485		0.573668
[bmim][SCN]	D-(+)-Xylose	288.93	0.0261198		0.0286629
[bmim][SCN]	D-(+)-Xylose	308.7	0.133583		0.129929
[bmim][SCN]	D-(+)-Xylose	327.73	0.246135		0.240107
[bmim][SCN]	D-(+)-Xylose	378.39	0.472166		0.445182
[bmim][SCN]	D-(+)-Xylose	388.08	0.519139		0.45227
[bmim][C(CN)3]	D-(+)-Xylose	351.57	0.0465822		0.0457829
[bmim][C(CN)3]	D-(+)-Xylose	357.78	0.0743993		0.0735462
[bmim][C(CN)3]	D-(+)-Xylose	371.17	0.147826		0.143866
[bmim][C(CN)3]	D-(+)-Xylose	390.04	0.276308		0.288389
[emim][EtSO4]	D-(+)-Galactose	288.8	0.0518165		0.0542427
[emim][EtSO4]	D-(+)-Galactose	298.2	0.0883415		0.0830838
[emim][EtSO4]	D-(+)-Galactose	308.5	0.121016		0.118274
[emim][EtSO4]	D-(+)-Galactose	318.2	0.149276		0.150462
[emim][EtSO4]	D-(+)-Galactose	328.2	0.175944		0.17722
[EMIM][SCN]	D-(+)-Galactose	303.15	0.0409737		0.0404532
[EMIM][SCN]	D-(+)-Galactose	313.2	0.0579917		0.0603218
[EMIM][SCN]	D-(+)-Galactose	323.25	0.0740037		0.0815846
[EMIM][SCN]	D-(+)-Galactose	333.3	0.112986		0.105847
[EMIM][SCN]	D-(+)-Galactose	343.35	0.135992		0.135093
[EMIM][SCN]	D-(+)-Galactose	353.4	0.164052		0.170543
[bmim][DCA]	D-(+)-Galactose	288.2	0.142		0.133606
[bmim][DCA]	D-(+)-Galactose	298.2	0.165		0.165766
[bmim][DCA]	D-(+)-Galactose	308.2	0.192		0.188614
[bmim][DCA]	D-(+)-Galactose	318.2	0.221		0.205232
[bmim][DCA]	D-(+)-Galactose	328.2	0.248		0.221049
[bmim][DCA]	D-(+)-Galactose	338.2	0.268		0.246388
[bmim][DCA]	D-(+)-Galactose	348.2	0.298		0.302053
[EMIM][SCN]	D-(+)-Cellobiose	304.15	0.048		0.0537085
[EMIM][SCN]	D-(+)-Cellobiose	314.15	0.0774		0.0737641
[EMIM][SCN]	D-(+)-Cellobiose	323.5	0.0978		0.0901152
[EMIM][SCN]	D-(+)-Cellobiose	332.9	0.1111		0.106612
[EMIM][SCN]	D-(+)-Cellobiose	344.5	0.1218		0.132137
[EMIM][SCN]	D-(+)-Cellobiose	353.15	0.1436		0.136409
[EMIM][SCN]	Maltose monohydrate	304.15	0.1266		0.122149
[EMIM][SCN]	Maltose monohydrate	314.15	0.1649		0.164144
[EMIM][SCN]	Maltose monohydrate	323.5	0.1855		0.206782
[EMIM][SCN]	Maltose monohydrate	332.9	0.2319		0.233146
[EMIM][SCN]	Maltose monohydrate	344.5	0.2755		0.275406
[EMIM][SCN]	Maltose monohydrate	353.15	0.428		0.4277
[bmim][DCA]	D-(+)-Mannose	288.2	0.172		0.166468
[bmim][DCA]	D-(+)-Mannose	298.2	0.197		0.192322
[bmim][DCA]	D-(+)-Mannose	308.2	0.226		0.226235
[bmim][DCA]	D-(+)-Mannose	318.2	0.261		0.256585
[bmim][DCA]	D-(+)-Mannose	328.2	0.301		0.286364
[bmim][DCA]	D-(+)-Mannose	338.2	0.331		0.328293
[bmim][DCA]	D-(+)-Mannose	348.2	0.39		0.402911
[C4C1Im][(OCH3)2PO4]	D-(+)-Mannose	288.2	0.029		0.0284651
[C4C1Im][(OCH3)2PO4]	D-(+)-Mannose	298.2	0.052		0.0437272
[C4C1Im][(OCH3)2PO4]	D-(+)-Mannose	308.2	0.07		0.0720505
[C4C1Im][(OCH3)2PO4]	D-(+)-Mannose	318.2	0.121		0.117184
[C4C1Im][(OCH3)2PO4]	D-(+)-Mannose	328.2	0.175		0.176339
[C4C1Im][(OCH3)2PO4]	D-(+)-Mannose	338.2	0.23		0.250432
[EMIM][SCN]	Lactose	288.05	0.0122106		0.00994781
[EMIM][SCN]	Lactose	309.65	0.0241283		0.029611
[EMIM][SCN]	Lactose	326.75	0.0380576		0.036092
[EMIM][SCN]	Lactose	339.6	0.0471263		0.0475684
[EMIM][SCN]	Lactose	362.25	0.0582259		0.0639725
[EMIM][SCN]	Lactose	373.25	0.0712109		0.0655502
[EMIM][SCN]	Lactose	382.55	0.081763		0.0778596
[DMIM][MPh]	Lactose	290.55	0.0273054		0.0299283
[DMIM][MPh]	Lactose	299.25	0.0531666		0.0499901
[DMIM][MPh]	Lactose	308.95	0.0824501		0.0789661
[DMIM][MPh]	Lactose	319.05	0.114416		0.117712
[DMIM][MPh]	Lactose	333.15	0.144242		0.152587
[DMIM][MPh]	Lactose	338.85	0.1524		0.157883
[DMIM][MPh]	Lactose	344.45	0.164352		0.161279
[DMIM][MPh]	Lactose	356.25	0.18091		0.168231
[BMIM]Cl	Lactose	344.15	0.0125974		0.0117345
[BMIM]Cl	Lactose	351.95	0.0248832		0.0278982
[BMIM]Cl	Lactose	359.05	0.0485649		0.04785
[BMIM]Cl	Lactose	366.85	0.07113		0.0733862
[BMIM]Cl	Lactose	371.35	0.0926558		0.0896314
[BMIM]Cl	Lactose	381.55	0.125108		0.132731
[EtOHMIM]Cl	Lactose	355.75	0.0117386		0.0153929
[EtOHMIM]Cl	Lactose	360.5	0.0232064		0.0234496
[EtOHMIM]Cl	Lactose	366.35	0.0453665		0.0373458
[EtOHMIM]Cl	Lactose	372.55	0.0665495		0.0580535
[EtOHMIM]Cl	Lactose	378.65	0.0868186		0.0858752
[EtOHMIM]Cl	Lactose	384.15	0.106232		0.118625

## Sheet: Train vs. Test
Training	Deviation %		Testing	Deviation %		x	y
0.8395	1.65286		0.2789	3.10481		0	0
0.0868	1.06546		0.192	3.12973		1	0
0.7136	29.5274		0.0774	0.321086
0.9199	1.52947		0.5475	1.09476
0.2871	32.6309		0.8963	0.123603
0.2755	0.0341309		0.749	2.96073
0.11	-64.1205		0.6915	-0.166716
0.0978	7.8577		0.766	16.8067
0.0471	-2.65713		0.8222	1.18643
0.6373	0.191241		0.378	37.775
0.276	9.60655		0.0501	17.1507
0.3697	7.57064		0.6395	-2.74918
0.766	1.67242		0.1251	-6.09979
0.142	5.91125		0.9139	2.0025
0.2246	4.99899		0.136	0.666689
0.1341	17.4391		0.3926	-1.84878
0.8756	-0.195953		0.5834	-10.0826
0.1	13.102		0.0978	-14.9456
0.4248	6.00063		0.7044	-2.70128
0.6002	-1.07638		0.2149	2.27263
0.0711	-3.21549		0.4576	-2.45755
0.882	4.18169		0.3728	3.87121
0.0532	6.0337		0.3286	0.314522
0.6049	-1.02964		0.1144	-2.89531
0.8828	-1.00072		0.1415	3.17778
0.1841	-2.65011		0.3052	4.31695
0.495	-3.12122		0.3851	24.0243
0.1464	-4.81445		0.4209	-1.22497
0.557	-2.22467		0.0653	-4.81679
0.298	-1.35995		0.0244	-149.016
0.2824	-1.92754		0.5152	1.34759
0.3271	12.3982		0.586	-0.674819
0.0351	7.20917		0.7917	-2.59719
0.9355	3.21487		0.5644	-0.986423
0.5919	0.343323		0.347	4.66271
0.4888	0.338038		0.0273	-9.62754
0.261	1.69163		0.174	-33.9649
0.542	-2.4913		0.1944	-5.80873
0.0518	-4.71567		0.503	-5.60117
0.45	1.58012		0.0927	3.31026
0.3382	-4.61607		0.3879	2.06594
0.126	3.30864		0.28	-3.36819
0.4346	-8.29168		0.058	-4.00307
0.5033	-3.00156		0.1389	-4.02066
0.2538	-13.3593		0.318	-2.54684
0.3851	-36.7174		0.1258	13.1616
0.2935	6.6449		0.6598	-2.66385
0.3375	2.44118		0.3526	-1.3479
0.202	-22.4287		0.4156	5.13629
0.473	-5.8026		0.1336	2.7477
0.188	27.2024		0.0532	1.9509
0.1149	27.1807		0.0573	-5.16632
0.2091	-7.70612		0.176	0.691512
0.415	19.8501		0.1367	1.57828
0.2095	-7.74137		0.402	-12.2391
0.606	-4.13804		0.46	-2.56229
0.4735	-0.951597		0.2459	2.70079
0.26	-27.7887		0.0241	-22.8673
0.0818	4.81717		0.394	3.53057
0.192	-5.14924		0.402	6.33484
0.607	4.46755		0.2449	5.19834
0.0299	75.2273		0.2481	0.670752
0.0454	17.7406		0.6115	6.1867
0.2364	0.773713		0.0883	5.90738
0.281	34.0144		0.4302	-2.74213
0.8154	8.27939		0.8216	-0.265189
0.161	5.22087		0.2137	12.8993
0.2753	-28.0386		0.0626	-0.039776
0.5509	-2.4678		0.4206	17.3544
0.186	-3.39847		0.1649	0.458472
0.412	5.37114		0.3359	30.4049
0.5161	-6.65695		0.23	-8.88357
0.3137	12.7253		0.391	0.920597
0.283	-3.56524		0.314	3.44454
0.0399	17.7432		0.0807	-13.3393
0.1897	-2.18203		0.0901	-1.08211
0.182	12.576		0.052	15.9092
0.3997	12.5928		0.074	-14.5343
0.6425	-5.41222		0.0369	-30.6533
0.7059	0.939869		0.1749	1.73834
0.1834	-2.9842		0.3848	-1.05791
0.6585	16.1127		0.0466	1.75336
0.08	4.46361		0.8761	1.69077
0.1939	2.50058		0.3294	1.70952
0.4997	-1.1263		0.0501	-33.4424
0.2174	-1.142		0.0417	12.811
0.7084	0.505478		0.2763	-4.37546
0.39	-3.31045		0.275	-21.0755
0.7537	9.40944		0.0566	-9.2033
0.702	3.62748		0.355	-4.50111
0.453	10.1769		0.234	-19.6973
0.868	6.64868		0.347	-3.38215
0.5191	12.8743		0.496	-0.898516
0.04	0.702423		0.301	4.86246
0.319	-23.2226		0.2218	6.1473
0.1449	-17.6542		0.2385	-31.4983
0.5694	5.07341		0.1218	-8.48719
0.5414	0.105207
0.284	6.88196
0.445	4.20029
0.6318	-0.154299
0.4248	-7.6063
0.3137	0.136324
0.0946	0.168227
0.4998	-0.465035
0.5024	0.525512
0.7195	0.423183
0.1939	1.07262
0.2837	3.70237
0.314	-1.1714
0.2314	15.291
0.8339	-1.23719
0.0261	-9.81955
0.781	-2.05869
0.1936	4.46023
0.5245	-9.58014
0.7933	-2.1113
0.127	10.1257
0.2901	4.60269
0.3981	-1.88313
0.175	-0.765215
0.0582	-9.91845
0.0271	0.0395067
0.1472	2.12952
0.2398	-10.4028
0.599	-2.3001
0.5245	-2.28453
0.4207	-5.34086
0.22	-15.8557
0.0253	-2.63826
0.34	39.2518
0.1272	5.39321
0.4445	-0.926063
0.1644	1.89821
0.1636	13.7073
0.4341	-1.32551
0.029	1.84441
0.0999	7.65767
0.0254	-26.8223
0.1111	4.03971
0.753	15.2736
0.1136	9.96936
0.7	-3.66224
0.889	5.75709
0.0633	2.94373
0.41	37.7338
0.649	4.66003
0.7432	-0.470887
0.277	0.00775301
0.546	0.0670134
0.3488	-5.07357
0.207	2.00451
0.665	-4.89872
0.1462	6.96259
0.0122	18.4606
0.417	-11.1781
0.476	-9.81096
0.0587	4.88984
0.9104	-0.401249
0.0311	-5.63835
0.4393	-0.915599
0.331	1.73398
0.0831	11.3183
0.1351	1.77594
0.0232	-1.07572
0.2643	-0.521378
0.1951	14.8398
0.1351	-4.05704
0.365	34.7837
0.4642	10.6089
0.035	53.2277
0.25	-0.932198
0.541	-1.50035
0.4722	5.72171
0.048	-11.8927
0.566	8.62722
0.201	-17.0808
0.281	-1.04038
0.7775	-0.603793
0.126	-12.6019
0.2723	13.7334
0.0361	3.40629
0.397	0.588534
0.2331	0.226745
0.0261	-16.5901
0.21	0.379732
0.8354	0.803074
0.2922	-4.66379
0.0602	-0.216441
0.1367	18.3907
0.0826	7.60293
0.348	-10.0024
0.6225	-2.90117
0.391	7.32569
0.165	-0.464144
0.1635	23.5939
0.0249	-12.0409
0.4686	0.246953
0.9527	6.6266
0.132	2.02728
0.4197	3.72706
0.606	3.00805
0.1478	2.66167
0.6963	-2.33245
0.6083	-2.43451
0.2943	2.82917
0.165	-5.80693
0.201	-18.8177
0.261	-1.67839
0.6635	0.39581
0.4923	2.97055
0.25	-0.637788
0.132	-40.3699
0.4744	-1.41284
0.074	-10.2495
0.2625	-4.56321
0.1645	2.41248
0.2147	2.56414
0.496	0.994826
0.4923	0.0609701
0.1062	-11.6995
0.3613	5.85866
0.17	-2.41798
0.126	-10.873
0.178	-16.713
0.422	-19.2209
0.133	-5.69564
0.1652	-1.23145
0.1626	5.71869
0.3525	-4.96635
0.2895	2.58128
0.684	-3.57592
0.236	-7.26531
0.3263	4.152
0.11	-18.2344
0.0191	-20.3916
0.028	-3.18984
0.44	6.72258
0.4424	-1.32765
0.1712	8.08666
0.0537	-6.83687
0.1954	1.1198
0.5841	1.21012
0.0258	-12.185
0.2753	-26.9039
0.2483	5.39717
0.1855	-11.4728
0.1641	-3.92633
0.1584	-11.3536
0.5758	0.305204
0.0139	-15.5932
0.302	-1.69227
0.226	-0.104141
0.335	12.9634
0.0634	0.218385
0.2576	1.40685
0.3595	19.999
0.2632	0.581661
0.2319	-0.537211
0.4315	-3.63509
0.1745	-3.37735
0.544	0.143183
0.1266	3.51577
0.9002	-1.28383
0.0142	-15.6813
0.404	-5.06466
0.1731	-4.46444
0.113	6.3297
0.291	-1.35922
0.2478	2.48997
0.5366	-1.34524
0.607	-5.89048
0.0126	6.86882
0.1939	2.50691
0.1618	-2.52951
0.5207	-2.89712
0.5227	17.7175
0.1295	-6.17974
0.1977	-3.75322
0.5249	3.473
0.0803	-47.2739
0.07	-2.92928
0.302	2.83237
0.1096	-29.411
0.0744	1.14756
0.7432	-0.0656408
0.0117	-31.5632
0.465	6.86153
0.3091	-6.29752
0.221	7.13474
0.2457	4.52821
0.2157	0.25033
0.1493	-0.778586
0.3216	4.92361
0.343	-5.49715
0.245	-12.5717
0.268	8.06431
0.5549	-12.4196
0.544	-1.85331
0.2974	-7.78041
0.2982	3.53569
0.781	-0.414935
0.8629	1.24556
0.654	-3.17894
0.4581	-0.169743
0.6172	5.30339
0.7267	0.139067
0.4783	0.909593
0.2976	-1.62632
0.6021	-2.63801
0.119	-53.4089
0.0471	-0.994426
0.208	-2.1416
0.1374	2.99202
0.0412	-33.5905
0.121	2.25249
0.2587	4.33866
0.273	1.22115
0.6605	-4.847
0.4424	1.54515
0.106	-23.0318
0.349	-5.12086
0.428	0.0701939
0.2623	8.07852
0.518	-0.589499
0.343	-3.05831
0.0195	8.39864
0.398	5.40357
0.0125	5.85548
0.0116	-2.50638
0.355	-0.309714
0.0609	18.4033
0.0486	1.54329
0.142	0.886816
0.2105	-3.24366
0.331	0.817941
0.5312	-1.73432
0.1795	-0.362181
0.2132	-5.83811
0.252	-5.55454
0.5367	20.7586
0.271	2.3512
0.178	-16.2901
0.0712	7.93509
0.1651	8.59134
0.347	3.03522
0.0665	12.7015
0.542	0.605747
0.441	-0.882184
0.0945	-9.27336
0.3012	0.800119
0.1168	3.56393
0.1692	5.86654
0.36	-7.0149
0.1131	18.318
0.35	-8.01411
0.0287	-7.44554
0.3121	-11.4723
0.1014	23.2621
0.415	-13.4146
0.2718	3.72222
0.056	-35.7384
0.1113	10.6531
0.158	-7.38761
0.238	2.62036
0.2928	5.25538
0.197	2.37475
0.229	-0.874788
0.4041	0.0837209
0.1654	-3.20886
0.1892	6.29781
0.292	2.09026
0.1094	-1.93656
0.092	-69.0243
0.2204	7.33028
0.684	-2.99297
0.2155	-6.32556
0.192	1.76329
0.0406	-16.7376
0.2548	-1.11714
0.9195	6.37542
0.648	-4.89017
0.6855	0.296194
0.0067	12.231
0.28	-1.08141
0.1902	-10.5298
0.5479	-2.22874
0.4691	18.5414
0.025	-0.322109
0.0381	5.27029
0.2461	2.43538
0.3153	-0.913358
0.7801	1.28958
0.781	2.96835
0.0306	-12.109
0.6066	0.0438
0.2313	7.49219
0.2306	8.58407
0.099	-0.768111
0.4744	-5.65791
0.2579	2.6497
0.7534	-1.09225
0.0521	-39.7535
0.191	-5.89725
0.072	4.79477
0.3218	-1.88287
0.2887	3.96218
0.8841	2.85372
0.7081	-2.20828
0.0532	12.2709
0.8219	-1.40936
0.599	-3.18432
0.4395	-1.19023
0.3753	-1.5522
0.2037	2.71898
0.257	-4.62978
0.334	0.235896
0.1454	11.7602
0.4344	-2.16436
0.172	3.21626
0.0219	-48.8777
0.186	-7.11841
0.0886	20.3477
0.4011	0.368018
0.9056	-1.15894
0.1147	-4.90328
0.3531	2.72378
0.042	-20.1295
0.411	-2.76593
0.889	2.94188
0.3121	-9.24377
0.2677	-0.398298
0.1321	-5.40009
0.2191	25.6419
0.3386	0.246714
0.6068	-0.194896
0.48	8.82707
0.2871	-49.4541
0.041	1.33365
0.3235	-1.56283
0.2392	-1.54225
0.31	41.2359
0.2773	-1.13713
0.0825	4.28346
0.015	1.72836
0.342	0.355842
0.0973	0.219431
0.9204	-0.992353
0.398	-0.394836
0.248	10.8673
0.3198	-1.74263
0.333	0.243824
0.171	-1.35181
0.344	9.09371
0.2405	-15.4515
0.5307	-1.75246
0.6027	1.59243
0.045	1.50696
0.0486	-22.0874
0.3926	-2.32573
0.0912	-8.88929
0.5629	3.77079
0.2141	0.0333721
0.335	2.07994
0.335	1.29772
0.0425	-9.07879
0.2349	0.619436
0.211	-3.0743
0.3391	10.1355
0.445	2.94805
0.205	-2.67743
0.3347	0.0045221
0.6154	1.8616
0.202	6.93668
0.526	-1.77047
0.1809	7.00347
0.1964	27.8574
0.0926	0.052304
0.2429	7.64802
0.217	-8.83835
0.1656	-2.05969
0.1062	10.8863
0.6238	0.995864
0.3648	-4.68329
0.1559	15.686
0.1524	-3.59797
0.6074	-1.02514
0.125	3.23911
0.2067	8.41052
0.2789	12.5944
0.273	-5.0877
0.4559	-2.61783
0.7112	0.0129661
0.276	-2.44925
0.4895	-0.955372
0.3053	-4.59673
0.2578	-10.9413
0.138	12.2431
0.0712	15.4409
0.1875	-32.9522
0.249	0.624949
0.2858	-0.282874
0.28	-6.58725
0.3659	-6.11882
0.161	-12.6355
0.5805	4.67795
0.4453	-4.71774
0.2673	-4.94151
0.1759	-0.750683
0.441	2.03001
0.1231	5.38581
0.415	0.87442
0.7532	-3.05802
0.6666	-0.681407
0.232	5.37516
0.1251	8.17481
0.171	19.0794
0.4724	-2.92996
0.4218	-0.848723
0.1576	1.03062
0.5752	1.71313
0.4587	-1.41159
0.1085	2.10016
0.1422	-5.64119
0.802	2.06819
0.0338	-5.02063
0.229	1.3824
0.153	-18.9106
0.4057	-1.80446
0.0262	-48.7842
0.2442	5.15943
0.473	2.68013
0.217	-0.884919
0.3835	-4.51513
0.9183	2.1171
0.2098	0.124318
0.564	6.11787
0.1981	-3.17888
0.5021	30.1602
0.1436	5.00797
0.169	-0.00444506
0.7808	-2.05581
0.121	3.15333
0.3212	-0.715474
0.778	-0.299019
0.5008	-1.73252
0.6154	0.151296
0.1442	-5.81639
0.0774	4.69758
0.2205	3.22497
